# Supplementary material for: Construction of an Efficient Genetic Transformation System for Watercress (Nasturtium officinale W. T. Aiton)
Source: Plants (Basel). 2023 Dec 13;12(24):4149. doi: 10.3390/plants12244149 (PMC10747978; doi:10.3390/plants12244149)
Supplement: Supplementary file 1 [file plants-12-04149-s001.zip]

Archive with 1 entries (1 files):
- plants-2729554-supplementary.pdf
